# Supplementary material for: Central command suppresses pressor‐evoked bradycardia at the onset of voluntary standing up in conscious cats
Source: Exp Physiol. 2022 Nov 20;108(1):28–37. doi: 10.1113/EP090718 (PMC10103771; doi:10.1113/EP090718)
Supplement: Supplementary file 1 — Statistical Summary Document [file EPH-108-28-s001.xlsx]

## Sheet: Statistical Summary Table
Statistical Summary Document
Manuscript Title:	Central command suppresses pressor-evoked bradycardia at the onset of voluntary standing up in conscious cats
Authors:	Kei Ishii, Mitsuhiro Idesako, Ryota Asahara, Nan Liang, Kanji Matsukawa
Animal model used, if applicable:	Conscious cats
Underlying hypothesis:	Central command suppresses the cardiac baroreflex function in the pressor range at the onset of voluntary standing up
Definitions of ‘n’:	n = number of trials, in Figures 2 and 4; n = number of cats, in Table 1 and Figures 2, 4, and 6
Statistical summary table:
Experimental question number	Finding/ conclusion	Experimental location/variable	Condition	Mean value	Standard Deviation	n	Statistical test	P value	Post hoc test	Data comparison	P value	Figure/table in which data are presented	Comments
1. Do cardiovascular variables differ between at rest and before activity?	Baseline systolic and mean arterial blood pressure and heart rate were lower than the pre-activity values, while the pre-activity values were similar between voluntary and passive tasks.	systolic arterial blood pressure (mmHg)	Rest	131	15	4 cats	One-way repeated measures ANOVA	0.003	Holm-Sidak method	Rest vs. Before voluntary standing up	0.005	Table 1
			Before voluntary standing up	139	15	4 cats				Rest vs. Before passive standing up	0.005
			Before passive standing up	140	14	4 cats				Before voluntary standing up vs. Before passive standing up	0.734
		mean arterial blood pressure (mmHg)	Rest	111	13	4 cats	One-way repeated measures ANOVA	0.017	Holm-Sidak method	Rest vs. Before voluntary standing up	0.044
			Before voluntary standing up	116	12	4 cats				Rest vs. Before passive standing up	0.021
			Before passive standing up	117	12	4 cats				Before voluntary standing up vs. Before passive standing up	0.382
		diastolic arterial blood pressure (mmHg)	Rest	91	12	4 cats	One-way repeated measures ANOVA	0.227	-	-	-
			Before voluntary standing up	91	11	4 cats			-	-	-
			Before passive standing up	93	12	4 cats			-	-	-
		heart rate (beats/min)	Rest	166	13	4 cats	One-way repeated measures ANOVA	0.031	Holm-Sidak method	Rest vs. Before voluntary standing up	0.034
			Before voluntary standing up	178	15	4 cats				Rest vs. Before passive standing up	0.133
			Before passive standing up	173	16	4 cats				Before voluntary standing up vs. Before passive standing up	0.22
2. Do cardiovascular responses to standing up differ between voluntary and passive cases?	The arterial blood pressure responses were greater in voluntary standing up than in passive standing up, while the heart rate response was similar between the two standing up.	systolic arterial blood pressure (mmHg)	Voluntary standing up	2.5	3.4	4 cats	Paired t-test	0.0608	-	-	-	Figure 2
			Passive standing up	-5	4.8	4 cats			-	-	-
		mean arterial blood pressure (mmHg)	Voluntary standing up	2.4	3.1	4 cats	Paired t-test	0.0434	-	-	-
			Passive standing up	-3.7	4	4 cats			-	-	-
		diastolic arterial blood pressure (mmHg)	Voluntary standing up	2.5	3.1	4 cats	Paired t-test	0.0272	-	-	-
			Passive standing up	-1.8	3.4	4 cats			-	-	-
		heart rate (beats/min)	Voluntary standing up	13	5.9	4 cats	Paired t-test	0.253	-	-	-
			Passive standing up	8.5	6.7	4 cats			-	-	-
		systolic arterial blood pressure (mmHg)	Voluntary standing up	1.2	5.7	79 trials	Student's t-test	0.0015	-	-	-
			Passive standing up	-2.6	4.4	29 trials			-	-	-
		mean arterial blood pressure (mmHg)	Voluntary standing up	1.4	4.9	79 trials	Student's t-test	0.00335	-	-	-
			Passive standing up	-1.6	3.8	29 trials			-	-	-
		diastolic arterial blood pressure (mmHg)	Voluntary standing up	1.6	4.9	79 trials	Student's t-test	0.0904	-	-	-
			Passive standing up	-0.1	3.6	29 trials			-	-	-
		heart rate (beats/min)	Voluntary standing up	10.7	9.1	79 trials	Mann-Whitney rank sum test	0.168	-	-	-
			Passive standing up	7.1	7.5	29 trials			-	-	-
3. Is cardiac baroreflex sensitivity to aortic occlusin blunted only at the onset of voluntary standing up?	Cardiac baroreflex sensitivity was suppressed at the onset of voluntary standing up in comparison to that at rest and onset of passive standing up.	relative baroreflex slope (%)	Rest	100	0	4 cats	One-way repeated measures ANOVA	0.004	Tukey method	Rest vs. Voluntary standing up	0.005	Figure 4
			Voluntary standing up	41	28	4 cats				Rest vs. Passive standing up	0.909
			Passive standing up	95	6	4 cats				Voluntary standing up vs. Passive standing up	0.007
		relative baroreflex slope (%)	Rest	100	40	112 trials	Kruskal-Wallis one-way ANOVA on ranks	<0.001	Dunn's ｍethod	Rest vs. Voluntary standing up	<0.001		Sigmaplot which we used for statistical analysis does not report the P value less than 0.001.
			Voluntary standing up	42	62	77 trials				Rest vs. Passive standing up	1
			Passive standing up	93	46	19 trials				Voluntary standing up vs. Passive standing up	<0.001
4. Do the degree of central inhibition of cardiac baroreflex sensitivity relate to the degree of centrally induced heart rate response to standing up?	The degree of central inhibition of cardiac baroreflex sensitivity seems to be related to the degree of centrally induced heart rate response to standing up.	-	-	-	-	4 cats	Pearson’s correlation	0.0966	-	-	-	Figure 6
5. Do the cardiac baroreflex sensitivity during eating differ from those at rest and the onset of standing up?	Cardiac baroreflex sensitivity during eating was similar to those at rest and onset of passive standing up.	relative baroreflex slope (%)	Rest	100	0	4 cats	One-way repeated measures ANOVA	0.002	Dunnett's method	Eating vs. Rest	0.238	Only in the text	We reported only this statistical result in the manuscript.
			Voluntary standing up	41	28	4 cats				Eating vs. Voluntary standing up	0.016
			Passive standing up	95	6	4 cats				Eating vs. Passive standing up	0.425
			Eating	80	8	4 cats				-	-
